# Supplementary material for: ﻿Four new endophytic species of Diaporthe (Diaporthaceae, Diaporthales) isolated from Cameroon
Source: MycoKeys. 2023 Oct 23;99:319–62. doi: 10.3897/mycokeys.99.110043 (PMC10616871; doi:10.3897/mycokeys.99.110043)
Supplement: XML Treatment for Diaporthe brideliae [file mycokeys.99.110043-treatment1.xml]

<!DOCTYPE tp:taxon-treatment
  PUBLIC "-//TaxonX//DTD Taxonomic Treatment Publishing DTD v0 20100105//EN" "tax-treatment-NSO.dtd">
<tp:taxon-treatment xmlns:tp="http://www.plazi.org/taxpub"><tp:treatment-meta><kwd-group><label>Taxon classification</label><kwd>
                <named-content content-type="kingdom">Fungi</named-content>
              </kwd><kwd>
                <named-content content-type="order">Diaporthales</named-content>
              </kwd><kwd>
                <named-content content-type="family">Diaporthaceae</named-content>
              </kwd></kwd-group><mixed-citation publication-type="journal"><person-group><name><surname>Lambert</surname><given-names>Christopher</given-names></name><name><surname>Schweizer</surname><given-names>Lena</given-names></name><name><surname>Matio Kemkuignou</surname><given-names>Blondelle</given-names></name><name><surname>Anoumedem</surname><given-names>Elodie Gisèle M.</given-names></name><name><surname>Kouam</surname><given-names>Simeon F.</given-names></name><name><surname>Marin-Felix</surname><given-names>Yasmina</given-names></name></person-group><article-title>﻿Four new endophytic species of <italic><tp:taxon-name><tp:taxon-name-part taxon-name-part-type="genus" reg="Diaporthe">Diaporthe</tp:taxon-name-part></tp:taxon-name></italic> (<tp:taxon-name><tp:taxon-name-part taxon-name-part-type="family">Diaporthaceae</tp:taxon-name-part></tp:taxon-name>, <tp:taxon-name><tp:taxon-name-part taxon-name-part-type="order" reg="Diaporthales">Diaporthales</tp:taxon-name-part></tp:taxon-name>) isolated from Cameroon</article-title><source>MycoKeys</source><day>23</day><month>10</month><year>2023</year><volume>99</volume><fpage>319</fpage><lpage>362</lpage><pub-id pub-id-type="doi">10.3897/mycokeys.99.110043</pub-id></mixed-citation></tp:treatment-meta><tp:nomenclature><label>﻿</label><tp:taxon-name>
              <object-id xmlns:xlink="http://www.w3.org/1999/xlink" content-type="arpha" xlink:type="simple">DBAE24AF-3A20-543B-B97A-0BBE8EAF2E3C</object-id>
              <tp:taxon-name-part taxon-name-part-type="genus" reg="Diaporthe">Diaporthe</tp:taxon-name-part>
              <tp:taxon-name-part taxon-name-part-type="species" reg="brideliae">brideliae</tp:taxon-name-part>
              <object-id xmlns:xlink="http://www.w3.org/1999/xlink" content-type="mycobank" xlink:type="simple"> 843234</object-id>
            </tp:taxon-name><tp:taxon-authority>L. Schweizer, C. Lamb. &amp; Y. Marín</tp:taxon-authority><tp:taxon-status xmlns:xlink="http://www.w3.org/1999/xlink" xlink:type="simple">sp. nov.</tp:taxon-status><xref ref-type="fig" rid="F2">Fig. 4</xref></tp:nomenclature><tp:treatment-sec sec-type="etymology" id="SECID0EY3NM"><title>Etymology.</title><p>Name refers to the host genus that this fungus was isolated from, <italic><tp:taxon-name><tp:taxon-name-part taxon-name-part-type="genus" reg="Bridelia">Bridelia</tp:taxon-name-part></tp:taxon-name></italic>.</p><fig id="F2" position="float" orientation="portrait"><object-id xmlns:xlink="http://www.w3.org/1999/xlink" content-type="doi" xlink:type="simple">10.3897/mycokeys.99.110043.figure4</object-id><object-id xmlns:xlink="http://www.w3.org/1999/xlink" content-type="arpha" xlink:type="simple">BD4E96C4-E416-529B-9ED2-790438CAA0AD</object-id><label>Figure 4.</label><caption><p><italic><tp:taxon-name><tp:taxon-name-part taxon-name-part-type="genus" reg="Diaporthe">Diaporthe</tp:taxon-name-part><tp:taxon-name-part taxon-name-part-type="species" reg="brideliae">brideliae</tp:taxon-name-part></tp:taxon-name></italic> (ex-type strain CBS 148911) <bold>A</bold> conidioma in <abbrev xmlns:xlink="http://www.w3.org/1999/xlink" xlink:title="pine needles" id="ABBRID0E14NM" xlink:type="simple">PNA</abbrev><bold>B</bold> conidiomata in <abbrev xmlns:xlink="http://www.w3.org/1999/xlink" xlink:title="oatmeal agar" id="ABBRID0EA5NM" xlink:type="simple">OA</abbrev><bold>C</bold> conidiophores and conidia <bold>D</bold> alpha and beta conidia. Scale bars: 100 μm (<bold>A</bold>); 500 μm (<bold>B</bold>); 5 μm (<bold>C, D</bold>).</p></caption><graphic xmlns:xlink="http://www.w3.org/1999/xlink" xlink:href="mycokeys-99-319-g004.jpg" position="float" orientation="portrait" xlink:type="simple" id="oo_925258.jpg"><uri content-type="original_file" xlink:type="simple">https://binary.pensoft.net/fig/925258</uri></graphic></fig></tp:treatment-sec><tp:treatment-sec sec-type="description" id="SECID0ET5NM"><title>Description.</title><p>Conidiomata pycnidial in culture on <abbrev xmlns:xlink="http://www.w3.org/1999/xlink" xlink:title="pine needles" id="ABBRID0EZ5NM" xlink:type="simple">PNA</abbrev>, globose or irregular, dark brown to black, solitary or in groups, embedded, erumpent, 240–500 μm diam, white to cream or yellow conidial drops exuded from ostioles; conidiomatal wall pale olivaceous green to brown, composed of 1–3 layers, textura angularis. Conidiophores cylindrical to subcylindrical, base pale olivaceous to pale yellow, apex hyaline to subhyaline, straight, densely aggregated, smooth-walled, aseptate or 1(–2) septate, (6–)12–22.5 × 1–3 μm. Conidiogenous cells phialidic, cylindrical, tapering towards the apex, hyaline, mostly terminal, rarely lateral, (7–)8–15.5 × 1–3 μm. Paraphyses not observed. Alpha conidia ovoid to ellipsoidal, hyaline, apex acutely rounded, base acutate, biguttulate, aseptate, (3–)4–6.5 × 1.5–2.5 μm. Beta conidia filiform, curved, tapering towards apex, hyaline, not guttulate, aseptate, 18–32.5 × 1–2 μm. Gamma conidia not observed.</p></tp:treatment-sec><tp:treatment-sec sec-type="description" id="SECID0E45NM"><title>Culture characters.</title><p>Colonies on <abbrev xmlns:xlink="http://www.w3.org/1999/xlink" xlink:title="potato dextrose agar" id="ABBRID0ED6NM" xlink:type="simple">PDA</abbrev> covering the surface of the Petri dish in 2 weeks, grayed white (156B–C) with a grayed orange (174B) ring and grayed orange (163A) margins, velvety to cottony, flat to raised in some zones, margins filamentous to fimbriate; reverse center gray brown (199A) with a yellow orange or grayed orange (167A) zones. Colonies on <abbrev xmlns:xlink="http://www.w3.org/1999/xlink" xlink:title="malt extract agar" id="ABBRID0EH6NM" xlink:type="simple">MEA</abbrev> covering the surface of the Petri dish in 2 weeks, yellow green (153B) with white to grayed yellow (160C) margins, velvety to cottony, flat to raised in some zones, margins filamentous to fimbriate; reverse black (202A) with gray brown (199A) mycelia and yellow green (153B) margins. Colonies on <abbrev xmlns:xlink="http://www.w3.org/1999/xlink" xlink:title="oatmeal agar" id="ABBRID0EL6NM" xlink:type="simple">OA</abbrev> covering the surface of the Petri dish in 2 weeks, grayed green (198B) to white mycelium with a yellow green (151B) ring, cottony, flat to raised in some zones, margins filamentous; reverse yellow green (153B) with grayed yellow (161C) margins.</p></tp:treatment-sec><tp:treatment-sec sec-type="Specimen examined" id="SECID0EP6NM"><title>Specimen examined.</title><p>Cameroon, Kala Mountain, from <italic><tp:taxon-name><tp:taxon-name-part taxon-name-part-type="genus" reg="Bridelia">Bridelia</tp:taxon-name-part><tp:taxon-name-part taxon-name-part-type="species" reg="ndellensis">ndellensis</tp:taxon-name-part></tp:taxon-name></italic>, 03 Jan. 2019, <italic>S.C.N. Wouamba</italic> (holotype: CBS H-24921, culture ex-type CBS 148911 = STMA 18286).</p></tp:treatment-sec><tp:treatment-sec sec-type="notes" id="SECID0ECAOM"><title>Notes.</title><p><italic><tp:taxon-name><tp:taxon-name-part taxon-name-part-type="genus" reg="Diaporthe">Diaporthe</tp:taxon-name-part><tp:taxon-name-part taxon-name-part-type="species" reg="brideliae">brideliae</tp:taxon-name-part></tp:taxon-name></italic> is the only report in <italic><tp:taxon-name><tp:taxon-name-part taxon-name-part-type="genus" reg="Bridelia">Bridelia</tp:taxon-name-part></tp:taxon-name></italic> (<tp:taxon-name><tp:taxon-name-part taxon-name-part-type="family">Phyllanthaceae</tp:taxon-name-part></tp:taxon-name>) from Cameroon. The phylogenetically most related species are <italic><tp:taxon-name><tp:taxon-name-part taxon-name-part-type="genus" reg="Diaporthe">D.</tp:taxon-name-part><tp:taxon-name-part taxon-name-part-type="species" reg="chinensis">chinensis</tp:taxon-name-part></tp:taxon-name></italic>, <italic><tp:taxon-name><tp:taxon-name-part taxon-name-part-type="genus" reg="Diaporthe">D.</tp:taxon-name-part><tp:taxon-name-part taxon-name-part-type="species" reg="siamensis">siamensis</tp:taxon-name-part></tp:taxon-name></italic> and <italic><tp:taxon-name><tp:taxon-name-part taxon-name-part-type="genus" reg="Diaporthe">D.</tp:taxon-name-part><tp:taxon-name-part taxon-name-part-type="species" reg="yunnanensis">yunnanensis</tp:taxon-name-part></tp:taxon-name></italic>. <italic><tp:taxon-name><tp:taxon-name-part taxon-name-part-type="genus" reg="Diaporthe">Diaporthe</tp:taxon-name-part><tp:taxon-name-part taxon-name-part-type="species" reg="chinensis">chinensis</tp:taxon-name-part></tp:taxon-name></italic> can be distinguished by the absence of beta conidia, which are produced by the other three species. <italic><tp:taxon-name><tp:taxon-name-part taxon-name-part-type="genus" reg="Diaporthe">Diaporthe</tp:taxon-name-part><tp:taxon-name-part taxon-name-part-type="species" reg="siamensis">siamensis</tp:taxon-name-part></tp:taxon-name></italic> is the only species mentioned here that produces gamma conidia (<xref ref-type="bibr" rid="B134">Udayanga et al. 2012b</xref>). <italic><tp:taxon-name><tp:taxon-name-part taxon-name-part-type="genus" reg="Diaporthe">Diaporthe</tp:taxon-name-part><tp:taxon-name-part taxon-name-part-type="species" reg="brideliae">brideliae</tp:taxon-name-part></tp:taxon-name></italic> can be distinguished from <italic><tp:taxon-name><tp:taxon-name-part taxon-name-part-type="genus" reg="Diaporthe">D.</tp:taxon-name-part><tp:taxon-name-part taxon-name-part-type="species" reg="yunnanensis">yunnanensis</tp:taxon-name-part></tp:taxon-name></italic> by the production of smaller conidiomata (up to 500 μm diam in <italic><tp:taxon-name><tp:taxon-name-part taxon-name-part-type="genus" reg="Diaporthe">D.</tp:taxon-name-part><tp:taxon-name-part taxon-name-part-type="species" reg="brideliae">brideliae</tp:taxon-name-part></tp:taxon-name></italic> vs. 880 μm diam in <italic><tp:taxon-name><tp:taxon-name-part taxon-name-part-type="genus" reg="Diaporthe">D.</tp:taxon-name-part><tp:taxon-name-part taxon-name-part-type="species" reg="yunnanensis">yunnanensis</tp:taxon-name-part></tp:taxon-name></italic>).</p></tp:treatment-sec><ref-list><ref id="B134"><mixed-citation xmlns:xlink="http://www.w3.org/1999/xlink" xlink:type="simple"><person-group><name name-style="western"><surname>Udayanga</surname><given-names>D</given-names></name><name name-style="western"><surname>Liu</surname><given-names>XZ</given-names></name><name name-style="western"><surname>Mckenzie</surname><given-names>EHC</given-names></name><name name-style="western"><surname>Chukeatirote</surname><given-names>E</given-names></name><name name-style="western"><surname>Hyde</surname><given-names>KD</given-names></name></person-group> (<year>2012b</year>) <article-title>Multi-locus phylogeny reveals three new species of <italic><tp:taxon-name><tp:taxon-name-part taxon-name-part-type="genus">Diaporthe</tp:taxon-name-part></tp:taxon-name></italic> from Thailand. Cryptogamie.</article-title><source>Mycologie</source><volume>33</volume>(<issue>3</issue>): <fpage>295</fpage>–<lpage>309</lpage>. <ext-link xlink:href="10.7872/crym.v33.iss3.2012.295" ext-link-type="doi" xlink:type="simple">https://doi.org/10.7872/crym.v33.iss3.2012.295</ext-link></mixed-citation></ref></ref-list></tp:taxon-treatment>
