# Supplementary material for: ﻿Four new endophytic species of Diaporthe (Diaporthaceae, Diaporthales) isolated from Cameroon
Source: MycoKeys. 2023 Oct 23;99:319–62. doi: 10.3897/mycokeys.99.110043 (PMC10616871; doi:10.3897/mycokeys.99.110043)
Supplement: XML Treatment for Diaporthe cameroonensis [file mycokeys.99.110043-treatment2.xml]

<!DOCTYPE tp:taxon-treatment
  PUBLIC "-//TaxonX//DTD Taxonomic Treatment Publishing DTD v0 20100105//EN" "tax-treatment-NSO.dtd">
<tp:taxon-treatment xmlns:tp="http://www.plazi.org/taxpub"><tp:treatment-meta><kwd-group><label>Taxon classification</label><kwd>
                <named-content content-type="kingdom">Fungi</named-content>
              </kwd><kwd>
                <named-content content-type="order">Diaporthales</named-content>
              </kwd><kwd>
                <named-content content-type="family">Diaporthaceae</named-content>
              </kwd></kwd-group><mixed-citation publication-type="journal"><person-group><name><surname>Lambert</surname><given-names>Christopher</given-names></name><name><surname>Schweizer</surname><given-names>Lena</given-names></name><name><surname>Matio Kemkuignou</surname><given-names>Blondelle</given-names></name><name><surname>Anoumedem</surname><given-names>Elodie Gisèle M.</given-names></name><name><surname>Kouam</surname><given-names>Simeon F.</given-names></name><name><surname>Marin-Felix</surname><given-names>Yasmina</given-names></name></person-group><article-title>﻿Four new endophytic species of <italic><tp:taxon-name><tp:taxon-name-part taxon-name-part-type="genus" reg="Diaporthe">Diaporthe</tp:taxon-name-part></tp:taxon-name></italic> (<tp:taxon-name><tp:taxon-name-part taxon-name-part-type="family">Diaporthaceae</tp:taxon-name-part></tp:taxon-name>, <tp:taxon-name><tp:taxon-name-part taxon-name-part-type="order" reg="Diaporthales">Diaporthales</tp:taxon-name-part></tp:taxon-name>) isolated from Cameroon</article-title><source>MycoKeys</source><day>23</day><month>10</month><year>2023</year><volume>99</volume><fpage>319</fpage><lpage>362</lpage><pub-id pub-id-type="doi">10.3897/mycokeys.99.110043</pub-id></mixed-citation></tp:treatment-meta><tp:nomenclature><label>﻿</label><tp:taxon-name>
              <object-id xmlns:xlink="http://www.w3.org/1999/xlink" content-type="arpha" xlink:type="simple">7C011D2C-17C4-5063-83A9-9AEB756FC7D2</object-id>
              <tp:taxon-name-part taxon-name-part-type="genus" reg="Diaporthe">Diaporthe</tp:taxon-name-part>
              <tp:taxon-name-part taxon-name-part-type="species" reg="cameroonensis">cameroonensis</tp:taxon-name-part>
              <object-id xmlns:xlink="http://www.w3.org/1999/xlink" content-type="mycobank" xlink:type="simple"> 843235</object-id>
            </tp:taxon-name><tp:taxon-authority>L. Schweizer, C. Lamb. &amp; Y. Marín</tp:taxon-authority><tp:taxon-status xmlns:xlink="http://www.w3.org/1999/xlink" xlink:type="simple">sp. nov.</tp:taxon-status><xref ref-type="fig" rid="F3">Fig. 5</xref></tp:nomenclature><tp:treatment-sec sec-type="etymology" id="SECID0EUFOM"><title>Etymology.</title><p>Named for the country where it was isolated from, Cameroon.</p><fig id="F3" position="float" orientation="portrait"><object-id xmlns:xlink="http://www.w3.org/1999/xlink" content-type="doi" xlink:type="simple">10.3897/mycokeys.99.110043.figure5</object-id><object-id xmlns:xlink="http://www.w3.org/1999/xlink" content-type="arpha" xlink:type="simple">61A3CE51-C88D-52AB-9F6D-6AEB40C0C05C</object-id><label>Figure 5.</label><caption><p><italic><tp:taxon-name><tp:taxon-name-part taxon-name-part-type="genus" reg="Diaporthe">Diaporthe</tp:taxon-name-part><tp:taxon-name-part taxon-name-part-type="species" reg="cameroonensis">cameroonensis</tp:taxon-name-part></tp:taxon-name></italic> (ex-type strain CBS 148913) <bold>A</bold> conidioma in <abbrev xmlns:xlink="http://www.w3.org/1999/xlink" xlink:title="pine needles" id="ABBRID0EOGOM" xlink:type="simple">PNA</abbrev><bold>B</bold> conidiomata in <abbrev xmlns:xlink="http://www.w3.org/1999/xlink" xlink:title="oatmeal agar" id="ABBRID0EUGOM" xlink:type="simple">OA</abbrev><bold>C</bold> conidiophores and conidia <bold>D</bold> alpha conidia. Scale bars: 100 μm (<bold>A</bold>); 500 μm (<bold>B</bold>); 5 μm (<bold>C, D</bold>).</p></caption><graphic xmlns:xlink="http://www.w3.org/1999/xlink" xlink:href="mycokeys-99-319-g005.jpg" position="float" orientation="portrait" xlink:type="simple" id="oo_925259.jpg"><uri content-type="original_file" xlink:type="simple">https://binary.pensoft.net/fig/925259</uri></graphic></fig></tp:treatment-sec><tp:treatment-sec sec-type="description" id="SECID0EHHOM"><title>Description.</title><p>Conidiomata pycnidial in culture on <abbrev xmlns:xlink="http://www.w3.org/1999/xlink" xlink:title="pine needles" id="ABBRID0ENHOM" xlink:type="simple">PNA</abbrev>, globose or irregular, dark brown to black, solitary or in groups, embedded, erumpent, 220–550 μm diam, white to cream conidial drops exuded from ostioles; conidiomatal wall pale olivaceous green to olivaceous brown, composed of 1–3 layers, textura angularis. Conidiophores cylindrical to subcylindrical, tapering towards apex, base subhyaline to pale yellow or pale olivaceous, apex hyaline to subhyaline, straight, densely aggregated, smooth-walled, 1(–3) septate, 12.5–28 × 1–3.5 μm. Conidiogenous cells phialidic, cylindrical to subcylindrical, tapering towards apex, hyaline, terminal, 6–11(–12) × 1.5–3 μm. Paraphyses not observed. Alpha conidia ellipsoidal, hyaline, apex rounded, base rounded to slightly acutate, biguttulate, aseptate, 4.5–6 × (1–)1.5–2.5 μm. Beta and gamma conidia not observed.</p></tp:treatment-sec><tp:treatment-sec sec-type="description" id="SECID0ERHOM"><title>Culture characters.</title><p>Colonies on <abbrev xmlns:xlink="http://www.w3.org/1999/xlink" xlink:title="potato dextrose agar" id="ABBRID0EXHOM" xlink:type="simple">PDA</abbrev> covering the surface of the Petri dish in 2 weeks, grayed yellow (161C–D) with transparent margins and white mycelia, cottony to slightly feathery, flat to raised in some zones, lobate, margins filamentous to fimbriate; reverse grayed yellow (161A–D) with transparent margins. Colonies on <abbrev xmlns:xlink="http://www.w3.org/1999/xlink" xlink:title="malt extract agar" id="ABBRID0E2HOM" xlink:type="simple">MEA</abbrev> covering the surface of the Petri dish in 2 weeks, grayed white (156A–B) with transparent margins and yellow white (158D) mycelia, or grayed-orange (165A) with white mycelia and yellow green (153D) margins, cottony to slightly feathery, flat to raised in some zones, margins filamentous to fimbriate; reverse grayed yellow (161A–D) with transparent margins or grayed orange (165A–B) with yellow green (153D) margins. Colonies on <abbrev xmlns:xlink="http://www.w3.org/1999/xlink" xlink:title="oatmeal agar" id="ABBRID0E6HOM" xlink:type="simple">OA</abbrev> covering the surface of the Petri dish in 2 weeks, white with grayed white (156C) patches and grayed green (197D) or gray brown (199D) margins, or yellow green (152B) with brown (200A) patches and yellow-white (158A) mycelia, cottony to slightly feathery, flat to raised in some zones, margins filamentous to fimbriate; reverse grayed green (195A) with yellow green centre (152C) or fully yellow green (152C–D).</p></tp:treatment-sec><tp:treatment-sec sec-type="material" id="SECID0EDIOM"><title>Specimens examined.</title><p>Cameroon, Kala Mountain, from <italic><tp:taxon-name><tp:taxon-name-part taxon-name-part-type="genus" reg="Atractogyne">Atractogyne</tp:taxon-name-part><tp:taxon-name-part taxon-name-part-type="species" reg="gabonii">gabonii</tp:taxon-name-part></tp:taxon-name></italic>, 02 Jan. 2019, <italic>E. G. M. Anoumedem</italic> (holotype CBS H-24922; culture ex-type CBS 148913 = STMA 18288); from <italic><tp:taxon-name><tp:taxon-name-part taxon-name-part-type="genus" reg="Trema">Trema</tp:taxon-name-part><tp:taxon-name-part taxon-name-part-type="species" reg="guineensis">guineensis</tp:taxon-name-part></tp:taxon-name></italic>,11 Apr. 2019, <italic>E. G. M. Anoumedem</italic> (STMA 18289); from <italic><tp:taxon-name><tp:taxon-name-part taxon-name-part-type="genus" reg="Trema">Trema</tp:taxon-name-part><tp:taxon-name-part taxon-name-part-type="species" reg="guineensis">guineensis</tp:taxon-name-part></tp:taxon-name></italic>, 11 Apr. 2019, <italic>E. G. M. Anoumedem</italic> (STMA 18290).</p></tp:treatment-sec><tp:treatment-sec sec-type="notes" id="SECID0EQJOM"><title>Notes.</title><p>Different strains belonging to this new species formed a well-supported independent clade (100 <abbrev xmlns:xlink="http://www.w3.org/1999/xlink" xlink:title="bootstrap" id="ABBRID0EWJOM" xlink:type="simple">bs</abbrev> / 1 <abbrev xmlns:xlink="http://www.w3.org/1999/xlink" xlink:title="posterior probabilities" id="ABBRID0E1JOM" xlink:type="simple">pp</abbrev>) apart from all surveyed <italic><tp:taxon-name><tp:taxon-name-part taxon-name-part-type="genus" reg="Diaporthe">Diaporthe</tp:taxon-name-part></tp:taxon-name></italic> spp. This species was isolated from <italic><tp:taxon-name><tp:taxon-name-part taxon-name-part-type="genus" reg="Trema">Trema</tp:taxon-name-part></tp:taxon-name></italic> (<tp:taxon-name><tp:taxon-name-part taxon-name-part-type="family">Cannabaceae</tp:taxon-name-part></tp:taxon-name>) and <italic><tp:taxon-name><tp:taxon-name-part taxon-name-part-type="genus" reg="Atractogyne">Atractogyne</tp:taxon-name-part></tp:taxon-name></italic> (<tp:taxon-name><tp:taxon-name-part taxon-name-part-type="family">Rubiaceae</tp:taxon-name-part></tp:taxon-name>). To the best of our knowledge, this is the first <italic><tp:taxon-name><tp:taxon-name-part taxon-name-part-type="genus" reg="Diaporthe">Diaporthe</tp:taxon-name-part></tp:taxon-name></italic> species to be isolated from <italic><tp:taxon-name><tp:taxon-name-part taxon-name-part-type="genus" reg="Atractogyne">Atractogyne</tp:taxon-name-part></tp:taxon-name></italic>. <italic><tp:taxon-name><tp:taxon-name-part taxon-name-part-type="genus" reg="Diaporthe">Diaporthe</tp:taxon-name-part><tp:taxon-name-part taxon-name-part-type="species" reg="pseudoanacardii">pseudoanacardii</tp:taxon-name-part></tp:taxon-name></italic>, which is introduced further below, has also been isolated from <italic><tp:taxon-name><tp:taxon-name-part taxon-name-part-type="genus" reg="Trema">Trema</tp:taxon-name-part></tp:taxon-name></italic> collected in Cameroon. However, both species can easily be distinguished by the length of their conidiogenous cells (12.5–28 μm in <italic><tp:taxon-name><tp:taxon-name-part taxon-name-part-type="genus" reg="Diaporthe">D.</tp:taxon-name-part><tp:taxon-name-part taxon-name-part-type="species" reg="cameroonensis">cameroonensis</tp:taxon-name-part></tp:taxon-name></italic> vs (7.5–)10–45 μm in <italic><tp:taxon-name><tp:taxon-name-part taxon-name-part-type="genus" reg="Diaporthe">D.</tp:taxon-name-part><tp:taxon-name-part taxon-name-part-type="species" reg="pseudoanacardii">pseudoanacardii</tp:taxon-name-part></tp:taxon-name></italic>) and conidia (4.5–6 μm in <italic><tp:taxon-name><tp:taxon-name-part taxon-name-part-type="genus" reg="Diaporthe">D.</tp:taxon-name-part><tp:taxon-name-part taxon-name-part-type="species" reg="cameroonensis">cameroonensis</tp:taxon-name-part></tp:taxon-name></italic> vs (5–)6–8(–9) μm in <italic><tp:taxon-name><tp:taxon-name-part taxon-name-part-type="genus" reg="Diaporthe">D.</tp:taxon-name-part><tp:taxon-name-part taxon-name-part-type="species" reg="pseudoanacardii">pseudoanacardii</tp:taxon-name-part></tp:taxon-name></italic>).</p></tp:treatment-sec></tp:taxon-treatment>
