# Supplementary material for: ﻿Four new endophytic species of Diaporthe (Diaporthaceae, Diaporthales) isolated from Cameroon
Source: MycoKeys. 2023 Oct 23;99:319–62. doi: 10.3897/mycokeys.99.110043 (PMC10616871; doi:10.3897/mycokeys.99.110043)
Supplement: XML Treatment for Diaporthe pseudoanacardii [file mycokeys.99.110043-treatment3.xml]

<!DOCTYPE tp:taxon-treatment
  PUBLIC "-//TaxonX//DTD Taxonomic Treatment Publishing DTD v0 20100105//EN" "tax-treatment-NSO.dtd">
<tp:taxon-treatment xmlns:tp="http://www.plazi.org/taxpub"><tp:treatment-meta><kwd-group><label>Taxon classification</label><kwd>
                <named-content content-type="kingdom">Fungi</named-content>
              </kwd><kwd>
                <named-content content-type="order">Diaporthales</named-content>
              </kwd><kwd>
                <named-content content-type="family">Diaporthaceae</named-content>
              </kwd></kwd-group><mixed-citation publication-type="journal"><person-group><name><surname>Lambert</surname><given-names>Christopher</given-names></name><name><surname>Schweizer</surname><given-names>Lena</given-names></name><name><surname>Matio Kemkuignou</surname><given-names>Blondelle</given-names></name><name><surname>Anoumedem</surname><given-names>Elodie Gisèle M.</given-names></name><name><surname>Kouam</surname><given-names>Simeon F.</given-names></name><name><surname>Marin-Felix</surname><given-names>Yasmina</given-names></name></person-group><article-title>﻿Four new endophytic species of <italic><tp:taxon-name><tp:taxon-name-part taxon-name-part-type="genus" reg="Diaporthe">Diaporthe</tp:taxon-name-part></tp:taxon-name></italic> (<tp:taxon-name><tp:taxon-name-part taxon-name-part-type="family">Diaporthaceae</tp:taxon-name-part></tp:taxon-name>, <tp:taxon-name><tp:taxon-name-part taxon-name-part-type="order" reg="Diaporthales">Diaporthales</tp:taxon-name-part></tp:taxon-name>) isolated from Cameroon</article-title><source>MycoKeys</source><day>23</day><month>10</month><year>2023</year><volume>99</volume><fpage>319</fpage><lpage>362</lpage><pub-id pub-id-type="doi">10.3897/mycokeys.99.110043</pub-id></mixed-citation></tp:treatment-meta><tp:nomenclature><label>﻿</label><tp:taxon-name>
              <object-id xmlns:xlink="http://www.w3.org/1999/xlink" content-type="arpha" xlink:type="simple">F6416B15-FDAE-5E1B-A439-1FD3C73B7427</object-id>
              <tp:taxon-name-part taxon-name-part-type="genus" reg="Diaporthe">Diaporthe</tp:taxon-name-part>
              <tp:taxon-name-part taxon-name-part-type="species" reg="pseudoanacardii">pseudoanacardii</tp:taxon-name-part>
              <object-id xmlns:xlink="http://www.w3.org/1999/xlink" content-type="mycobank" xlink:type="simple"> 843236</object-id>
            </tp:taxon-name><tp:taxon-authority>L. Schweizer, C. Lamb. &amp; Y. Marín</tp:taxon-authority><tp:taxon-status xmlns:xlink="http://www.w3.org/1999/xlink" xlink:type="simple">sp. nov.</tp:taxon-status><xref ref-type="fig" rid="F4">Fig. 6</xref></tp:nomenclature><tp:treatment-sec sec-type="etymology" id="SECID0EXOOM"><title>Etymology.</title><p>Named after its close phylogenetic relation to <italic><tp:taxon-name><tp:taxon-name-part taxon-name-part-type="genus" reg="Diaporthe">Diaporthe</tp:taxon-name-part><tp:taxon-name-part taxon-name-part-type="species" reg="anacardii">anacardii</tp:taxon-name-part></tp:taxon-name></italic>.</p><fig id="F4" position="float" orientation="portrait"><object-id xmlns:xlink="http://www.w3.org/1999/xlink" content-type="doi" xlink:type="simple">10.3897/mycokeys.99.110043.figure6</object-id><object-id xmlns:xlink="http://www.w3.org/1999/xlink" content-type="arpha" xlink:type="simple">7E03327F-61DE-5B00-8DE9-F03AC3D4949B</object-id><label>Figure 6.</label><caption><p><italic><tp:taxon-name><tp:taxon-name-part taxon-name-part-type="genus" reg="Diaporthe">Diaporthe</tp:taxon-name-part><tp:taxon-name-part taxon-name-part-type="species" reg="pseudoanacardii">pseudoanacardii</tp:taxon-name-part></tp:taxon-name></italic><bold>A, B</bold> conidioma in <abbrev xmlns:xlink="http://www.w3.org/1999/xlink" xlink:title="pine needles" id="ABBRID0E4POM" xlink:type="simple">PNA</abbrev><bold>C</bold> conidiomata in <abbrev xmlns:xlink="http://www.w3.org/1999/xlink" xlink:title="oatmeal agar" id="ABBRID0EDQOM" xlink:type="simple">OA</abbrev><bold>D, E</bold> conidiophores and conidia <bold>F</bold> alpha conidia <bold>A, C, E, F</bold> ex-type strain CBS 148909 <bold>B, D</bold> STMA 18292. Scale bars: 200 μm (<bold>A, B</bold>); 1000 μm (<bold>C</bold>); 5 μm (<bold>D–F</bold>).</p></caption><graphic xmlns:xlink="http://www.w3.org/1999/xlink" xlink:href="mycokeys-99-319-g006.jpg" position="float" orientation="portrait" xlink:type="simple" id="oo_925260.jpg"><uri content-type="original_file" xlink:type="simple">https://binary.pensoft.net/fig/925260</uri></graphic></fig></tp:treatment-sec><tp:treatment-sec sec-type="description" id="SECID0E1QOM"><title>Description.</title><p>Conidiomata pycnidial in culture on <abbrev xmlns:xlink="http://www.w3.org/1999/xlink" xlink:title="pine needles" id="ABBRID0EAROM" xlink:type="simple">PNA</abbrev>, globose or irregular, dark brown to black, solitary or in groups, embedded, erumpent, 190–700(–820) μm diam, white to yellow or cream conidial drops and cirrus exuded from ostioles; conidiomatal wall pale olivaceous to olivaceous brown, composed of 1–2 layers, textura angularis. Conidiophores cylindrical to subcylindrical, base subhyaline to pale yellow or pale olivaceous, apex hyaline to subhyaline, straight, densely aggregated, smooth-walled, 1–2(–3) septate, rarely aseptate, (7.5–)10–45 × 1–3.5(–4) μm. Conidiogenous cells phialidic, cylindrical, tapering towards apex, hyaline to subhyaline, terminal or lateral, 7–28 × 1–3.5(–4) μm. Paraphyses not observed. Alpha conidia ovoid to ellipsoidal, hyaline, apex acutely rounded, base acutate, granular to guttulate, aseptate, (5–)6–8(–9) × 1.5–3 μm. Beta and gamma conidia not observed.</p></tp:treatment-sec><tp:treatment-sec sec-type="description" id="SECID0EEROM"><title>Culture characters.</title><p>Colonies on <abbrev xmlns:xlink="http://www.w3.org/1999/xlink" xlink:title="potato dextrose agar" id="ABBRID0EKROM" xlink:type="simple">PDA</abbrev> covering the surface of the Petri dish in 2 weeks, white to grayed yellow (162C–D) or grayed white (156A–B), sometimes with transparent margins and white, yellow green (153B–C) and grayed green (195A–B) zones, granulous to cottony or slightly feathery, flat to raised in some zones, margins filamentous to fimbriate; reverse grayed yellow (161C–D or 162D) and brown (200A) or black (202A–B) center, sometimes with transparent margins. Colonies on <abbrev xmlns:xlink="http://www.w3.org/1999/xlink" xlink:title="malt extract agar" id="ABBRID0EOROM" xlink:type="simple">MEA</abbrev> reaching 59–85 in 2 weeks, white or grayed yellow (161B–C) with normally a white ring, sometimes with grayed green zones (197A–D) and transparent margins, cottony to slightly feathery, lobate, flat to raised in some zones, margins filamentous to fimbriate; reverse grayed green (197A) to brown (200A) with grayed yellow (161B) margins, or grayed green (197A) with grayed yellow (160D) and yellow green (152B) zones and black (202A) margin, or grayed yellow (161 A–B) and transparent margins. Colonies on <abbrev xmlns:xlink="http://www.w3.org/1999/xlink" xlink:title="oatmeal agar" id="ABBRID0ESROM" xlink:type="simple">OA</abbrev> covering the surface of the Petri dish in 2 weeks, grayed green (195A–D) with white margins and yellow (4A–B) or grayed yellow (160D) center, or grayed white (156A–C) with grayed orange (163B–C) center and yellow white (158B–C) margins, cottony to slightly feathery, raised, margins filamentous to fimbriate; reverse yellow green (147B) with gray brown (199B) margins or entire gray brown (199A–B) or grayed green (195A with 198A centre).</p></tp:treatment-sec><tp:treatment-sec sec-type="material" id="SECID0EWROM"><title>Specimens examined.</title><p>Cameroon, Kala Mountain, from <italic><tp:taxon-name><tp:taxon-name-part taxon-name-part-type="genus" reg="Trema">Trema</tp:taxon-name-part><tp:taxon-name-part taxon-name-part-type="species" reg="guineensis">guineensis</tp:taxon-name-part></tp:taxon-name></italic>, 11 Apr. 2019, <italic>E.G.M. Anoumedem</italic> (holotype CBS H-24923; culture ex-type CBS 148909 = STMA 18283); Tonga, West Region, from <italic><tp:taxon-name><tp:taxon-name-part taxon-name-part-type="genus" reg="Pittosporum">Pittosporum</tp:taxon-name-part><tp:taxon-name-part taxon-name-part-type="species" reg="manii">manii</tp:taxon-name-part></tp:taxon-name></italic>, 19 Jun. 2019, <italic>E.G.M. Anoumedem</italic> (STMA 18247, STMA 18292).</p></tp:treatment-sec><tp:treatment-sec sec-type="notes" id="SECID0EWSOM"><title>Notes.</title><p>This species resolved in a well-supported clade (82 <abbrev xmlns:xlink="http://www.w3.org/1999/xlink" xlink:title="bootstrap" id="ABBRID0E3SOM" xlink:type="simple">bs</abbrev> / 1 <abbrev xmlns:xlink="http://www.w3.org/1999/xlink" xlink:title="posterior probabilities" id="ABBRID0EATOM" xlink:type="simple">pp</abbrev>) together with <italic><tp:taxon-name><tp:taxon-name-part taxon-name-part-type="genus" reg="Diaporthe">D.</tp:taxon-name-part><tp:taxon-name-part taxon-name-part-type="species" reg="anacardii">anacardii</tp:taxon-name-part></tp:taxon-name></italic>, <italic><tp:taxon-name><tp:taxon-name-part taxon-name-part-type="genus" reg="Diaporthe">D.</tp:taxon-name-part><tp:taxon-name-part taxon-name-part-type="species" reg="macadamiae">macadamiae</tp:taxon-name-part></tp:taxon-name></italic>, <italic><tp:taxon-name><tp:taxon-name-part taxon-name-part-type="genus" reg="Diaporthe">D.</tp:taxon-name-part><tp:taxon-name-part taxon-name-part-type="species" reg="nebulae">nebulae</tp:taxon-name-part></tp:taxon-name></italic> and <italic><tp:taxon-name><tp:taxon-name-part taxon-name-part-type="genus" reg="Diaporthe">D.</tp:taxon-name-part><tp:taxon-name-part taxon-name-part-type="species" reg="velutina">velutina</tp:taxon-name-part></tp:taxon-name></italic>. <italic><tp:taxon-name><tp:taxon-name-part taxon-name-part-type="genus" reg="Diaporthe">Diaporthe</tp:taxon-name-part><tp:taxon-name-part taxon-name-part-type="species" reg="pseudoanacardii">pseudoanacardii</tp:taxon-name-part></tp:taxon-name></italic> can be easily distinguished from all the other species by the absence of beta conidia. All these species are reported from Africa (<xref ref-type="bibr" rid="B53">Gomes et al. 2013</xref>; <xref ref-type="bibr" rid="B78">Lesuthu et al. 2019</xref>; <xref ref-type="bibr" rid="B143">Wrona et al. 2020</xref>), except of <italic><tp:taxon-name><tp:taxon-name-part taxon-name-part-type="genus" reg="Diaporthe">D.</tp:taxon-name-part><tp:taxon-name-part taxon-name-part-type="species" reg="velutina">velutina</tp:taxon-name-part></tp:taxon-name></italic>, which was found in Asia (<xref ref-type="bibr" rid="B49">Gao et al. 2017</xref>).</p></tp:treatment-sec><ref-list><ref id="B53"><mixed-citation xmlns:xlink="http://www.w3.org/1999/xlink" xlink:type="simple"><person-group><name name-style="western"><surname>Gomes</surname><given-names>RR</given-names></name><name name-style="western"><surname>Glienke</surname><given-names>C</given-names></name><name name-style="western"><surname>Videira</surname><given-names>SIR</given-names></name><name name-style="western"><surname>Lombard</surname><given-names>L</given-names></name><name name-style="western"><surname>Groenewald</surname><given-names>JZ</given-names></name><name name-style="western"><surname>Crous</surname><given-names>PW</given-names></name></person-group> (<year>2013</year>) <article-title><italic><tp:taxon-name><tp:taxon-name-part taxon-name-part-type="genus">Diaporthe</tp:taxon-name-part></tp:taxon-name></italic>: A genus of endophytic, saprobic and plant pathogenic fungi.</article-title><source>Persoonia</source><volume>31</volume>(<issue>1</issue>): <fpage>1</fpage>–<lpage>41</lpage>. <ext-link xlink:href="10.3767/003158513X666844" ext-link-type="doi" xlink:type="simple">https://doi.org/10.3767/003158513X666844</ext-link></mixed-citation></ref><ref id="B78"><mixed-citation xmlns:xlink="http://www.w3.org/1999/xlink" xlink:type="simple"><person-group><name name-style="western"><surname>Lesuthu</surname><given-names>P</given-names></name><name name-style="western"><surname>Mostert</surname><given-names>L</given-names></name><name name-style="western"><surname>Spies</surname><given-names>CFJ</given-names></name><name name-style="western"><surname>Moyo</surname><given-names>P</given-names></name><name name-style="western"><surname>Regnier</surname><given-names>T</given-names></name><name name-style="western"><surname>Halleen</surname><given-names>F</given-names></name></person-group> (<year>2019</year>) <article-title><italic><tp:taxon-name><tp:taxon-name-part taxon-name-part-type="genus">Diaporthe</tp:taxon-name-part><tp:taxon-name-part taxon-name-part-type="species">nebulae</tp:taxon-name-part></tp:taxon-name></italic> sp. nov. and first report of <italic><tp:taxon-name><tp:taxon-name-part taxon-name-part-type="genus">D.</tp:taxon-name-part><tp:taxon-name-part taxon-name-part-type="species">cynaroidis</tp:taxon-name-part></tp:taxon-name></italic>, <italic><tp:taxon-name><tp:taxon-name-part taxon-name-part-type="genus">D.</tp:taxon-name-part><tp:taxon-name-part taxon-name-part-type="species">novem</tp:taxon-name-part></tp:taxon-name></italic>, and <italic><tp:taxon-name><tp:taxon-name-part taxon-name-part-type="genus">D.</tp:taxon-name-part><tp:taxon-name-part taxon-name-part-type="species">serafiniae</tp:taxon-name-part></tp:taxon-name></italic> on grapevines in South Africa.</article-title><source>Plant Disease</source><volume>103</volume>(<issue>5</issue>): <fpage>808</fpage>–<lpage>817</lpage>. <ext-link xlink:href="10.1094/PDIS-03-18-0433-RE" ext-link-type="doi" xlink:type="simple">https://doi.org/10.1094/PDIS-03-18-0433-RE</ext-link></mixed-citation></ref><ref id="B143"><mixed-citation xmlns:xlink="http://www.w3.org/1999/xlink" xlink:type="simple"><person-group><name name-style="western"><surname>Wrona</surname><given-names>CJ</given-names></name><name name-style="western"><surname>Mohankumar</surname><given-names>V</given-names></name><name name-style="western"><surname>Schoeman</surname><given-names>MH</given-names></name><name name-style="western"><surname>Tan</surname><given-names>YP</given-names></name><name name-style="western"><surname>Shivas</surname><given-names>RG</given-names></name><name name-style="western"><surname>Jeff-Ego</surname><given-names>OS</given-names></name><name name-style="western"><surname>Akinsanmi</surname><given-names>A</given-names></name></person-group> (<year>2020</year>) <article-title><italic><tp:taxon-name><tp:taxon-name-part taxon-name-part-type="genus">Phomopsis</tp:taxon-name-part></tp:taxon-name></italic> husk rot of macadamia in Australia and South Africa caused by novel <italic><tp:taxon-name><tp:taxon-name-part taxon-name-part-type="genus">Diaporthe</tp:taxon-name-part></tp:taxon-name></italic> species.</article-title><source>Plant Pathology</source><volume>69</volume>(<issue>5</issue>): <fpage>911</fpage>–<lpage>921</lpage>. <ext-link xlink:href="10.1111/ppa.13170" ext-link-type="doi" xlink:type="simple">https://doi.org/10.1111/ppa.13170</ext-link></mixed-citation></ref><ref id="B49"><mixed-citation xmlns:xlink="http://www.w3.org/1999/xlink" xlink:type="simple"><person-group><name name-style="western"><surname>Gao</surname><given-names>YH</given-names></name><name name-style="western"><surname>Liu</surname><given-names>F</given-names></name><name name-style="western"><surname>Duan</surname><given-names>W</given-names></name><name name-style="western"><surname>Crous</surname><given-names>PW</given-names></name><name name-style="western"><surname>Cai</surname><given-names>L</given-names></name></person-group> (<year>2017</year>) <article-title><italic><tp:taxon-name><tp:taxon-name-part taxon-name-part-type="genus">Diaporthe</tp:taxon-name-part></tp:taxon-name></italic> is paraphyletic.</article-title><source>IMA Fungus</source><volume>8</volume>(<issue>1</issue>): <fpage>153</fpage>–<lpage>187</lpage>. <ext-link xlink:href="10.5598/imafungus.2017.08.01.11" ext-link-type="doi" xlink:type="simple">https://doi.org/10.5598/imafungus.2017.08.01.11</ext-link></mixed-citation></ref></ref-list></tp:taxon-treatment>
