# Supplementary material for: ﻿Four new endophytic species of Diaporthe (Diaporthaceae, Diaporthales) isolated from Cameroon
Source: MycoKeys. 2023 Oct 23;99:319–62. doi: 10.3897/mycokeys.99.110043 (PMC10616871; doi:10.3897/mycokeys.99.110043)
Supplement: XML Treatment for Diaporthe rauvolfiae [file mycokeys.99.110043-treatment4.xml]

<!DOCTYPE tp:taxon-treatment
  PUBLIC "-//TaxonX//DTD Taxonomic Treatment Publishing DTD v0 20100105//EN" "tax-treatment-NSO.dtd">
<tp:taxon-treatment xmlns:tp="http://www.plazi.org/taxpub"><tp:treatment-meta><kwd-group><label>Taxon classification</label><kwd>
                <named-content content-type="kingdom">Fungi</named-content>
              </kwd><kwd>
                <named-content content-type="order">Diaporthales</named-content>
              </kwd><kwd>
                <named-content content-type="family">Diaporthaceae</named-content>
              </kwd></kwd-group><mixed-citation publication-type="journal"><person-group><name><surname>Lambert</surname><given-names>Christopher</given-names></name><name><surname>Schweizer</surname><given-names>Lena</given-names></name><name><surname>Matio Kemkuignou</surname><given-names>Blondelle</given-names></name><name><surname>Anoumedem</surname><given-names>Elodie Gisèle M.</given-names></name><name><surname>Kouam</surname><given-names>Simeon F.</given-names></name><name><surname>Marin-Felix</surname><given-names>Yasmina</given-names></name></person-group><article-title>﻿Four new endophytic species of <italic><tp:taxon-name><tp:taxon-name-part taxon-name-part-type="genus" reg="Diaporthe">Diaporthe</tp:taxon-name-part></tp:taxon-name></italic> (<tp:taxon-name><tp:taxon-name-part taxon-name-part-type="family">Diaporthaceae</tp:taxon-name-part></tp:taxon-name>, <tp:taxon-name><tp:taxon-name-part taxon-name-part-type="order" reg="Diaporthales">Diaporthales</tp:taxon-name-part></tp:taxon-name>) isolated from Cameroon</article-title><source>MycoKeys</source><day>23</day><month>10</month><year>2023</year><volume>99</volume><fpage>319</fpage><lpage>362</lpage><pub-id pub-id-type="doi">10.3897/mycokeys.99.110043</pub-id></mixed-citation></tp:treatment-meta><tp:nomenclature><label>﻿</label><tp:taxon-name>
              <object-id xmlns:xlink="http://www.w3.org/1999/xlink" content-type="arpha" xlink:type="simple">6557A14B-6F0B-5227-8FBD-5F45AECD35CF</object-id>
              <tp:taxon-name-part taxon-name-part-type="genus" reg="Diaporthe">Diaporthe</tp:taxon-name-part>
              <tp:taxon-name-part taxon-name-part-type="species" reg="rauvolfiae">rauvolfiae</tp:taxon-name-part>
              <object-id xmlns:xlink="http://www.w3.org/1999/xlink" content-type="mycobank" xlink:type="simple"> 843237</object-id>
            </tp:taxon-name><tp:taxon-authority>Y. Marín, C. Lamb., Kouam &amp; L. Schweizer</tp:taxon-authority><tp:taxon-status xmlns:xlink="http://www.w3.org/1999/xlink" xlink:type="simple">sp. nov.</tp:taxon-status><xref ref-type="fig" rid="F5">Fig. 7</xref></tp:nomenclature><tp:treatment-sec sec-type="etymology" id="SECID0EEXOM"><title>Etymology.</title><p>Name refers to the host genus that this fungus was isolated from, <italic><tp:taxon-name><tp:taxon-name-part taxon-name-part-type="genus" reg="Rauvolfia">Rauvolfia</tp:taxon-name-part></tp:taxon-name></italic>.</p><fig id="F5" position="float" orientation="portrait"><object-id xmlns:xlink="http://www.w3.org/1999/xlink" content-type="doi" xlink:type="simple">10.3897/mycokeys.99.110043.figure7</object-id><object-id xmlns:xlink="http://www.w3.org/1999/xlink" content-type="arpha" xlink:type="simple">A171B74A-5D0A-5284-86DD-F9176D143AEC</object-id><label>Figure 7.</label><caption><p><italic><tp:taxon-name><tp:taxon-name-part taxon-name-part-type="genus" reg="Diaporthe">Diaporthe</tp:taxon-name-part><tp:taxon-name-part taxon-name-part-type="species" reg="rauvolfiae">rauvolfiae</tp:taxon-name-part></tp:taxon-name></italic> (ex-type strain CBS 148912) <bold>A</bold> conidioma in <abbrev xmlns:xlink="http://www.w3.org/1999/xlink" xlink:title="pine needles" id="ABBRID0EGYOM" xlink:type="simple">PNA</abbrev><bold>B</bold> conidiomata in <abbrev xmlns:xlink="http://www.w3.org/1999/xlink" xlink:title="oatmeal agar" id="ABBRID0EMYOM" xlink:type="simple">OA</abbrev><bold>C</bold> conidiophores and conidia <bold>D</bold> alpha, beta and alpha conidia. Scale bars: 200 μm (<bold>A</bold>); 500 μm (<bold>B</bold>); 5 μm (<bold>C, D</bold>).</p></caption><graphic xmlns:xlink="http://www.w3.org/1999/xlink" xlink:href="mycokeys-99-319-g007.jpg" position="float" orientation="portrait" xlink:type="simple" id="oo_925261.jpg"><uri content-type="original_file" xlink:type="simple">https://binary.pensoft.net/fig/925261</uri></graphic></fig></tp:treatment-sec><tp:treatment-sec sec-type="description" id="SECID0E6YOM"><title>Description.</title><p>Conidiomata pycnidial in culture on <abbrev xmlns:xlink="http://www.w3.org/1999/xlink" xlink:title="pine needles" id="ABBRID0EFZOM" xlink:type="simple">PNA</abbrev>, globose or irregular, dark brown to black, solitary or in groups, embedded, erumpent, 210–450(–530) μm diam, white to cream conidial drops exuded from ostioles; conidiomatal wall yellowish brown to olivaceous brown or brown, composed of 1–2 layers, textura angularis. Conidiophores cylindrical to subcylindrical, tapering towards apex, base subhyaline to pale yellow or pale olivaceous, apex hyaline to subhyaline, densely aggregated, smooth-walled, (0–)1–2 septate, 9–19.5 × 1.5–3.5 μm. Conidiogenous cells phialidic, cylindrical to subcylindrical, tapering towards apex, hyaline, mostly terminal, 6.5–13.5 × 1.5–3 μm. Paraphyses not observed. Alpha conidia broadly fusiform to obovoid, hyaline, apex rounded or acute, base acutate, biguttulate to multiguttulate, aseptate, 6.5–9 × 2–3 μm. Beta conidia filiform, curved, tapering towards apex, hyaline, not guttulate, aseptate, 20–36.5 × 1–2 μm. Gamma conidia less frequent, fusiform to obovoid, straight to slightly curved, rarely sinuose, acutate ends or one acutate and other round, hyaline, multiguttulate, aseptate, (8–)9–13 × 1.5–2.5 μm.</p></tp:treatment-sec><tp:treatment-sec sec-type="description" id="SECID0EJZOM"><title>Culture characters.</title><p>Colonies on <abbrev xmlns:xlink="http://www.w3.org/1999/xlink" xlink:title="potato dextrose agar" id="ABBRID0EPZOM" xlink:type="simple">PDA</abbrev> reaching 72–76 mm in 2 weeks, grayed yellow (160B–C) with white ring and transparent margins, cottony to slightly feathery, raised, lobate, margins filamentous; reverse grayed yellow (160B–C) with white ring and transparent margins. Colonies on <abbrev xmlns:xlink="http://www.w3.org/1999/xlink" xlink:title="malt extract agar" id="ABBRID0ETZOM" xlink:type="simple">MEA</abbrev> covering the surface of the Petri dish in 2 weeks, white to grayed white (156B), cottony to slightly feathery, raised, margins filamentous; reverse grayed green (197A) to gray brown (199A) with black (202A) center. Colonies on <abbrev xmlns:xlink="http://www.w3.org/1999/xlink" xlink:title="oatmeal agar" id="ABBRID0EXZOM" xlink:type="simple">OA</abbrev> covering the surface of the Petri dish in 2 weeks, grayed white (156B–D), cottony to slightly feathery, raised, margins filamentous; reverse gray brown (199A).</p></tp:treatment-sec><tp:treatment-sec sec-type="Specimen examined" id="SECID0E2ZOM"><title>Specimen examined.</title><p>Cameroon, Tonga, West Region, from <italic><tp:taxon-name><tp:taxon-name-part taxon-name-part-type="genus" reg="Rauvolfia">Rauvolfia</tp:taxon-name-part><tp:taxon-name-part taxon-name-part-type="species" reg="vomitoria">vomitoria</tp:taxon-name-part></tp:taxon-name></italic>, 19 Jun. 2019, <italic>E.G.M. Anoumedem</italic> (holotype CBS H-24924, culture ex-type CBS 148912 = STMA 18287).</p></tp:treatment-sec><tp:treatment-sec sec-type="notes" id="SECID0EO1OM"><title>Notes.</title><p><italic><tp:taxon-name><tp:taxon-name-part taxon-name-part-type="genus" reg="Diaporthe">Diaporthe</tp:taxon-name-part><tp:taxon-name-part taxon-name-part-type="species" reg="rauvolfiae">rauvolfiae</tp:taxon-name-part></tp:taxon-name></italic> was located in an independent branch far from other species of <italic><tp:taxon-name><tp:taxon-name-part taxon-name-part-type="genus" reg="Diaporthe">Diaporthe</tp:taxon-name-part></tp:taxon-name></italic> (Fig. <xref ref-type="fig" rid="F1">3</xref>). This species is characterized by the production of alpha, beta and gamma conidia, which were not observed in other species reported from Cameroon except of <italic><tp:taxon-name><tp:taxon-name-part taxon-name-part-type="genus" reg="Diaporthe">D.</tp:taxon-name-part><tp:taxon-name-part taxon-name-part-type="species" reg="isoberliniae">isoberliniae</tp:taxon-name-part></tp:taxon-name></italic>. This latter species differs from <italic><tp:taxon-name><tp:taxon-name-part taxon-name-part-type="genus" reg="Diaporthe">D.</tp:taxon-name-part><tp:taxon-name-part taxon-name-part-type="species" reg="rauvolfiae">rauvolfiae</tp:taxon-name-part></tp:taxon-name></italic> in the length of the conidiophores (13–42 μm in <italic><tp:taxon-name><tp:taxon-name-part taxon-name-part-type="genus" reg="Diaporthe">D.</tp:taxon-name-part><tp:taxon-name-part taxon-name-part-type="species" reg="isoberliniae">isoberliniae</tp:taxon-name-part></tp:taxon-name></italic> vs 9–19.5 μm in <italic><tp:taxon-name><tp:taxon-name-part taxon-name-part-type="genus" reg="Diaporthe">D.</tp:taxon-name-part><tp:taxon-name-part taxon-name-part-type="species" reg="rauvolfiae">rauvolfiae</tp:taxon-name-part></tp:taxon-name></italic>), beta conidia (11.5–27.5 μm in <italic><tp:taxon-name><tp:taxon-name-part taxon-name-part-type="genus" reg="Diaporthe">D.</tp:taxon-name-part><tp:taxon-name-part taxon-name-part-type="species" reg="isoberliniae">isoberliniae</tp:taxon-name-part></tp:taxon-name></italic> vs 20–36.5 μm in <italic><tp:taxon-name><tp:taxon-name-part taxon-name-part-type="genus" reg="Diaporthe">D.</tp:taxon-name-part><tp:taxon-name-part taxon-name-part-type="species" reg="rauvolfiae">rauvolfiae</tp:taxon-name-part></tp:taxon-name></italic>) and gamma conidia (10–18.5(–21) μm in <italic><tp:taxon-name><tp:taxon-name-part taxon-name-part-type="genus" reg="Diaporthe">D.</tp:taxon-name-part><tp:taxon-name-part taxon-name-part-type="species" reg="isoberliniae">isoberliniae</tp:taxon-name-part></tp:taxon-name></italic> vs (8–)9–13 μm in <italic><tp:taxon-name><tp:taxon-name-part taxon-name-part-type="genus" reg="Diaporthe">D.</tp:taxon-name-part><tp:taxon-name-part taxon-name-part-type="species" reg="rauvolfiae">rauvolfiae</tp:taxon-name-part></tp:taxon-name></italic>). Both species are not phylogenetically related (Fig. <xref ref-type="fig" rid="F1">3</xref>).</p></tp:treatment-sec><tp:treatment-sec><!--Section generated to contain objects referenced in tp:taxon-treatment.--><fig id="F1" position="float" orientation="portrait"><object-id xmlns:xlink="http://www.w3.org/1999/xlink" content-type="doi" xlink:type="simple">10.3897/mycokeys.99.110043.figure3</object-id><object-id xmlns:xlink="http://www.w3.org/1999/xlink" content-type="arpha" xlink:type="simple">FFF25590-4DD1-51C2-B2B0-E630C4F2D966</object-id><label>Figure 3.</label><caption><p>Maximum Likelihood phylogram obtained (lLn = -10678.2613) from the combined <abbrev xmlns:xlink="http://www.w3.org/1999/xlink" xlink:title="internal transcribed spacer" id="ABBRID0EEZNM" xlink:type="simple">ITS</abbrev>, <italic><abbrev xmlns:xlink="http://www.w3.org/1999/xlink" xlink:title="calmodulin" id="ABBRID0EJZNM" xlink:type="simple">cal</abbrev></italic>, <italic><abbrev xmlns:xlink="http://www.w3.org/1999/xlink" xlink:title="histone 3" id="ABBRID0EOZNM" xlink:type="simple">his3</abbrev></italic>, <italic><abbrev xmlns:xlink="http://www.w3.org/1999/xlink" xlink:title="translation elongation factor 1-α" id="ABBRID0ETZNM" xlink:type="simple">tef1</abbrev></italic> and <italic><abbrev xmlns:xlink="http://www.w3.org/1999/xlink" xlink:title="beta-tubulin" id="ABBRID0EYZNM" xlink:type="simple">tub2</abbrev></italic> sequences of our strain and related <italic><tp:taxon-name><tp:taxon-name-part taxon-name-part-type="genus" reg="Diaporthe">Diaporthe</tp:taxon-name-part></tp:taxon-name></italic> spp. <italic><tp:taxon-name><tp:taxon-name-part taxon-name-part-type="genus" reg="Diaporthe">Diaporthe</tp:taxon-name-part><tp:taxon-name-part taxon-name-part-type="species" reg="amygdali">amygdali</tp:taxon-name-part></tp:taxon-name></italic> CBS 126679<sup>T</sup> and <italic><tp:taxon-name><tp:taxon-name-part taxon-name-part-type="genus" reg="Diaporthe">D.</tp:taxon-name-part><tp:taxon-name-part taxon-name-part-type="species" reg="eres">eres</tp:taxon-name-part></tp:taxon-name></italic> CBS 138594<sup>T</sup> were used as outgroup. Bootstrap support values ≥ 70/Bayesian posterior probability scores ≥ 0.95 are indicated along branches. Branch lengths are proportional to distance. Novelties and emended taxa are indicated in <bold>bold</bold>. Type material of the different species is indicated with <sup>T</sup>. Figure legend refers to nucleotide substitutions per site.</p></caption><graphic xmlns:xlink="http://www.w3.org/1999/xlink" xlink:href="mycokeys-99-319-g003.jpg" position="float" orientation="portrait" xlink:type="simple" id="oo_925257.jpg"><uri content-type="original_file" xlink:type="simple">https://binary.pensoft.net/fig/925257</uri></graphic></fig></tp:treatment-sec></tp:taxon-treatment>
