# Supplementary material for: ﻿Four new endophytic species of Diaporthe (Diaporthaceae, Diaporthales) isolated from Cameroon
Source: MycoKeys. 2023 Oct 23;99:319–62. doi: 10.3897/mycokeys.99.110043 (PMC10616871; doi:10.3897/mycokeys.99.110043)
Supplement: XML Treatment for Diaporthe isoberliniae [file mycokeys.99.110043-treatment5.xml]

<!DOCTYPE tp:taxon-treatment
  PUBLIC "-//TaxonX//DTD Taxonomic Treatment Publishing DTD v0 20100105//EN" "tax-treatment-NSO.dtd">
<tp:taxon-treatment xmlns:tp="http://www.plazi.org/taxpub"><tp:treatment-meta><kwd-group><label>Taxon classification</label><kwd>
                <named-content content-type="kingdom">Fungi</named-content>
              </kwd><kwd>
                <named-content content-type="order">Diaporthales</named-content>
              </kwd><kwd>
                <named-content content-type="family">Diaporthaceae</named-content>
              </kwd></kwd-group><mixed-citation publication-type="journal"><person-group><name><surname>Lambert</surname><given-names>Christopher</given-names></name><name><surname>Schweizer</surname><given-names>Lena</given-names></name><name><surname>Matio Kemkuignou</surname><given-names>Blondelle</given-names></name><name><surname>Anoumedem</surname><given-names>Elodie Gisèle M.</given-names></name><name><surname>Kouam</surname><given-names>Simeon F.</given-names></name><name><surname>Marin-Felix</surname><given-names>Yasmina</given-names></name></person-group><article-title>﻿Four new endophytic species of <italic><tp:taxon-name><tp:taxon-name-part taxon-name-part-type="genus" reg="Diaporthe">Diaporthe</tp:taxon-name-part></tp:taxon-name></italic> (<tp:taxon-name><tp:taxon-name-part taxon-name-part-type="family">Diaporthaceae</tp:taxon-name-part></tp:taxon-name>, <tp:taxon-name><tp:taxon-name-part taxon-name-part-type="order" reg="Diaporthales">Diaporthales</tp:taxon-name-part></tp:taxon-name>) isolated from Cameroon</article-title><source>MycoKeys</source><day>23</day><month>10</month><year>2023</year><volume>99</volume><fpage>319</fpage><lpage>362</lpage><pub-id pub-id-type="doi">10.3897/mycokeys.99.110043</pub-id></mixed-citation></tp:treatment-meta><tp:nomenclature><label>﻿</label><tp:taxon-name>
              <object-id xmlns:xlink="http://www.w3.org/1999/xlink" content-type="arpha" xlink:type="simple">4F731F40-4DE0-527A-841A-A0BD3F50A38A</object-id>
              <tp:taxon-name-part taxon-name-part-type="genus" reg="Diaporthe">Diaporthe</tp:taxon-name-part>
              <tp:taxon-name-part taxon-name-part-type="species" reg="isoberliniae">isoberliniae</tp:taxon-name-part>
              <object-id xmlns:xlink="http://www.w3.org/1999/xlink" content-type="mycobank" xlink:type="simple"> 808909</object-id>
            </tp:taxon-name><tp:taxon-authority>Crous, Persoonia 32: 221. 2014. emend. L. Schweizer, C. Lamb. &amp; Y. Marín</tp:taxon-authority><xref ref-type="fig" rid="F6">Fig. 8</xref></tp:nomenclature><tp:treatment-sec sec-type="description" id="SECID0ET6OM"><title>Description.</title><p>Conidiomata pycnidial in culture on <abbrev xmlns:xlink="http://www.w3.org/1999/xlink" xlink:title="pine needles" id="ABBRID0EZ6OM" xlink:type="simple">PNA</abbrev>, globose or irregular, dark brown to black, solitary or in groups, embedded, erumpent, 200–460 μm diam, white to cream or yellow conidial drops exuded from ostioles; conidiomatal wall yellowish brown to olivaceous brown or brown, composed of 1–6 layers, textura angularis. Conidiophores cylindrical to subcylindrical, base subhyaline to pale olivaceous, apex hyaline, densely aggregated, smooth-walled, 1–3-septate, 13–42 × 1.5–4 μm. Conidiogenous cells phialidic, cylindrical to subcylindrical, tapering towards apex, hyaline, terminal or lateral, (5.5–)6.5–14 × 1.5–3 μm. Paraphyses not observed. Alpha conidia ellipsoidal to obovoid, or fusoid-ellipsoid, hyaline, apex rounded or subobtuse, base acutate or subtruncate, biguttulate to multiguttulate, aseptate, 5.5–9(–10) × 2–3(–3.5) μm. Beta conidia less frequent, filiform, curved, tapering towards apex, hyaline, not guttulate, aseptate, 11.5–27.5 × 1–2 μm. Gamma conidia less frequent, broadly fusiform, straight to slightly curved, rarely sinuose, apex acutate or filiform, base filiform, hyaline, multiguttulate, aseptate, 10–18.5(–21) × 1.5–2.5 μm.</p><fig id="F6" position="float" orientation="portrait"><object-id xmlns:xlink="http://www.w3.org/1999/xlink" content-type="doi" xlink:type="simple">10.3897/mycokeys.99.110043.figure8</object-id><object-id xmlns:xlink="http://www.w3.org/1999/xlink" content-type="arpha" xlink:type="simple">7F3F8A69-AACF-5BD2-AF5C-E0EEFF2503E3</object-id><label>Figure 8.</label><caption><p><italic><tp:taxon-name><tp:taxon-name-part taxon-name-part-type="genus" reg="Diaporthe">Diaporthe</tp:taxon-name-part><tp:taxon-name-part taxon-name-part-type="species" reg="isoberliniae">isoberliniae</tp:taxon-name-part></tp:taxon-name></italic><bold>A, B</bold> conidioma in <abbrev xmlns:xlink="http://www.w3.org/1999/xlink" xlink:title="pine needles" id="ABBRID0ESAPM" xlink:type="simple">PNA</abbrev><bold>C</bold> conidiomata in <abbrev xmlns:xlink="http://www.w3.org/1999/xlink" xlink:title="oatmeal agar" id="ABBRID0EYAPM" xlink:type="simple">OA</abbrev><bold>D–F</bold> conidiophores and conidia <bold>G</bold> alpha conidia <bold>H</bold> beta conidia <bold>I–L</bold> Gamma conidia <bold>A, C, D–I</bold> STMA 18291 <bold>B, J–L</bold> STMA 18245. Scale bars: 100 μm (<bold>A, B</bold>); 500 μm (<bold>C</bold>), 10 μm (<bold>D, E</bold>), 5 μm (<bold>F–L</bold>).</p></caption><graphic xmlns:xlink="http://www.w3.org/1999/xlink" xlink:href="mycokeys-99-319-g008.jpg" position="float" orientation="portrait" xlink:type="simple" id="oo_925262.jpg"><uri content-type="original_file" xlink:type="simple">https://binary.pensoft.net/fig/925262</uri></graphic></fig></tp:treatment-sec><tp:treatment-sec sec-type="description" id="SECID0EVBPM"><title>Culture characters.</title><p>Colonies on <abbrev xmlns:xlink="http://www.w3.org/1999/xlink" xlink:title="potato dextrose agar" id="ABBRID0E2BPM" xlink:type="simple">PDA</abbrev> reaching 63–72 mm or covering the surface of the Petri dish in 2 weeks, white with a grayed yellow (160C) ring and transparent margins, lobate, cottony to slightly feathery, flat to raised in some zones or fully raised, lobate, margins filamentous to fimbriate; reverse grayed yellow (160B–D). Colonies on <abbrev xmlns:xlink="http://www.w3.org/1999/xlink" xlink:title="malt extract agar" id="ABBRID0E6BPM" xlink:type="simple">MEA</abbrev> covering the surface of the Petri dish in 2 weeks, grayed yellow (161A) with a white ring and white to transparent margins, cottony to slightly feathery, flat to raised in some zones or fully raised, margins filamentous to fimbriate; reverse grayed yellow (162A–C) with transparent margins and sometimes with gray brown (199A) center. Colonies on <abbrev xmlns:xlink="http://www.w3.org/1999/xlink" xlink:title="oatmeal agar" id="ABBRID0EDCPM" xlink:type="simple">OA</abbrev> covering the surface of the Petri dish in 2 weeks, white to grayed white (156A) with grayed yellow (161A–B) margins or grayed yellow (161C) with brown (200A) dots and white center and margins, cottony to slightly feathery, raised, margins filamentous to fimbriate; reverse grayed green (197B) to/or gray brown (199C–D).</p></tp:treatment-sec><tp:treatment-sec sec-type="material" id="SECID0EHCPM"><title>Specimens examined.</title><p>Cameroon, Tonga, West Region, from <italic><tp:taxon-name><tp:taxon-name-part taxon-name-part-type="genus" reg="Pittosporum">Pittosporum</tp:taxon-name-part><tp:taxon-name-part taxon-name-part-type="species" reg="manii">manii</tp:taxon-name-part></tp:taxon-name></italic>, 19 Jun. 2019, <italic>E. G. M. Anoumedem</italic> (STMA 18245); <italic>ibid.</italic> STMA 18291.</p></tp:treatment-sec><tp:treatment-sec sec-type="notes" id="SECID0E3CPM"><title>Notes.</title><p><italic><tp:taxon-name><tp:taxon-name-part taxon-name-part-type="genus" reg="Diaporthe">Diaporthe</tp:taxon-name-part><tp:taxon-name-part taxon-name-part-type="species" reg="isoberliniae">isoberliniae</tp:taxon-name-part></tp:taxon-name></italic> was described based on a specimen isolated from Zambia on <italic><tp:taxon-name><tp:taxon-name-part taxon-name-part-type="genus" reg="Isoberlinia">Isoberlinia</tp:taxon-name-part><tp:taxon-name-part taxon-name-part-type="species" reg="angolensis">angolensis</tp:taxon-name-part></tp:taxon-name></italic> (<tp:taxon-name><tp:taxon-name-part taxon-name-part-type="family">Fabaceae</tp:taxon-name-part></tp:taxon-name>) (<xref ref-type="bibr" rid="B20">Crous et al. 2014b</xref>). To the best of our knowledge, this species had not been recollected since then. We isolated two strains belonging to <italic><tp:taxon-name><tp:taxon-name-part taxon-name-part-type="genus" reg="Diaporthe">D.</tp:taxon-name-part><tp:taxon-name-part taxon-name-part-type="species" reg="isoberliniae">isoberliniae</tp:taxon-name-part></tp:taxon-name></italic> from Cameroon on <italic><tp:taxon-name><tp:taxon-name-part taxon-name-part-type="genus" reg="Pittosporum">Pittosporum</tp:taxon-name-part><tp:taxon-name-part taxon-name-part-type="species" reg="manii">manii</tp:taxon-name-part></tp:taxon-name></italic> (<tp:taxon-name><tp:taxon-name-part taxon-name-part-type="family">Pittosporaceae</tp:taxon-name-part></tp:taxon-name>). The description of this species is here emended with beta and gamma conidia, as the shared observations are the first to report on them. The isolate STMA 18245 did not produce beta conidia, but produced gamma conidia, while isolate STMA 18291 produced beta conidia more frequently than gamma conidia. The type strain produced fusoid-ellipsoid alpha conidia of similar sizes, while these are ellipsoid to obovoid in our two Cameroonian strains.</p><p><italic><tp:taxon-name><tp:taxon-name-part taxon-name-part-type="genus" reg="Diaporthe">Diaporthe</tp:taxon-name-part><tp:taxon-name-part taxon-name-part-type="species" reg="isoberliniae">isoberliniae</tp:taxon-name-part></tp:taxon-name></italic> is related to <italic><tp:taxon-name><tp:taxon-name-part taxon-name-part-type="genus" reg="Diaporthe">D.</tp:taxon-name-part><tp:taxon-name-part taxon-name-part-type="species" reg="pungensis">pungensis</tp:taxon-name-part></tp:taxon-name></italic>. This latter species can be distinguished by the absence of gamma conidia and the production of shorter conidiophores (11–14.5 μm in <italic><tp:taxon-name><tp:taxon-name-part taxon-name-part-type="genus" reg="Diaporthe">D.</tp:taxon-name-part><tp:taxon-name-part taxon-name-part-type="species" reg="pungensis">pungensis</tp:taxon-name-part></tp:taxon-name></italic> vs 13–42 μm in <italic><tp:taxon-name><tp:taxon-name-part taxon-name-part-type="genus" reg="Diaporthe">D.</tp:taxon-name-part><tp:taxon-name-part taxon-name-part-type="species" reg="isoberliniae">isoberliniae</tp:taxon-name-part></tp:taxon-name></italic>) (<xref ref-type="bibr" rid="B116">Sun et al. 2021</xref>).</p></tp:treatment-sec><ref-list><ref id="B20"><mixed-citation xmlns:xlink="http://www.w3.org/1999/xlink" xlink:type="simple"><person-group><name name-style="western"><surname>Crous</surname><given-names>PW</given-names></name><name name-style="western"><surname>Wingfield</surname><given-names>MJ</given-names></name><name name-style="western"><surname>Schumacher</surname><given-names>RK</given-names></name><name name-style="western"><surname>Summerell</surname><given-names>BA</given-names></name><name name-style="western"><surname>Giraldo</surname><given-names>A</given-names></name><name name-style="western"><surname>Gené</surname><given-names>J</given-names></name><name name-style="western"><surname>Guarro</surname><given-names>J</given-names></name><name name-style="western"><surname>Wanasinghe</surname><given-names>DN</given-names></name><name name-style="western"><surname>Hyde</surname><given-names>KD</given-names></name><name name-style="western"><surname>Camporesi</surname><given-names>E</given-names></name><name name-style="western"><surname>Garethjones</surname><given-names>EB</given-names></name><name name-style="western"><surname>Thambugala</surname><given-names>KM</given-names></name><name name-style="western"><surname>Malysheva</surname><given-names>EF</given-names></name><name name-style="western"><surname>Malysheva</surname><given-names>VF</given-names></name><name name-style="western"><surname>Acharya</surname><given-names>K</given-names></name><name name-style="western"><surname>Álvarez</surname><given-names>J</given-names></name><name name-style="western"><surname>Alvarado</surname><given-names>P</given-names></name><name name-style="western"><surname>Assefa</surname><given-names>A</given-names></name><name name-style="western"><surname>Barnes</surname><given-names>CW</given-names></name><name name-style="western"><surname>Bartlett</surname><given-names>JS</given-names></name><name name-style="western"><surname>Blanchette</surname><given-names>RA</given-names></name><name name-style="western"><surname>Burgess</surname><given-names>TI</given-names></name><name name-style="western"><surname>Carlavilla</surname><given-names>JR</given-names></name><name name-style="western"><surname>Coetzee</surname><given-names>MPA</given-names></name><name name-style="western"><surname>Damm</surname><given-names>U</given-names></name><name name-style="western"><surname>Decock</surname><given-names>CA</given-names></name><name name-style="western"><surname>Denbreeÿen</surname><given-names>A</given-names></name><name name-style="western"><surname>Devries</surname><given-names>B</given-names></name><name name-style="western"><surname>Dutta</surname><given-names>AK</given-names></name><name name-style="western"><surname>Holdom</surname><given-names>DG</given-names></name><name name-style="western"><surname>Rooney-Latham</surname><given-names>S</given-names></name><name name-style="western"><surname>Manjón</surname><given-names>JL</given-names></name><name name-style="western"><surname>Marincowitz</surname><given-names>S</given-names></name><name name-style="western"><surname>Mirabolfathy</surname><given-names>M</given-names></name><name name-style="western"><surname>Moreno</surname><given-names>G</given-names></name><name name-style="western"><surname>Nakashima</surname><given-names>C</given-names></name><name name-style="western"><surname>Papizadeh</surname><given-names>M</given-names></name><name name-style="western"><surname>Shahzadehfazeli</surname><given-names>SA</given-names></name><name name-style="western"><surname>Amoozegar</surname><given-names>MA</given-names></name><name name-style="western"><surname>Romberg</surname><given-names>MK</given-names></name><name name-style="western"><surname>Shivas</surname><given-names>RG</given-names></name><name name-style="western"><surname>Stalpers</surname><given-names>JA</given-names></name><name name-style="western"><surname>Stielow</surname><given-names>B</given-names></name><name name-style="western"><surname>Stukely</surname><given-names>MJC</given-names></name><name name-style="western"><surname>Swart</surname><given-names>WJ</given-names></name><name name-style="western"><surname>Tan</surname><given-names>YP</given-names></name><name name-style="western"><surname>Vanderbank</surname><given-names>M</given-names></name><name name-style="western"><surname>Wood</surname><given-names>AR</given-names></name><name name-style="western"><surname>Zhang</surname><given-names>Y</given-names></name><name name-style="western"><surname>Groenewald</surname><given-names>JZ</given-names></name></person-group> (<year>2014b</year>) <article-title>Fungal Planet description sheets: 281–319.</article-title><source>Persoonia</source><volume>33</volume>(<issue>1</issue>): <fpage>212</fpage>–<lpage>289</lpage>. <ext-link xlink:href="10.3767/003158514X685680" ext-link-type="doi" xlink:type="simple">https://doi.org/10.3767/003158514X685680</ext-link></mixed-citation></ref><ref id="B116"><mixed-citation xmlns:xlink="http://www.w3.org/1999/xlink" xlink:type="simple"><person-group><name name-style="western"><surname>Sun</surname><given-names>W</given-names></name><name name-style="western"><surname>Huang</surname><given-names>S</given-names></name><name name-style="western"><surname>Xia</surname><given-names>J</given-names></name><name name-style="western"><surname>Zhang</surname><given-names>X</given-names></name><name name-style="western"><surname>Li</surname><given-names>Z</given-names></name></person-group> (<year>2021</year>) <article-title>Morphological and molecular identification of <italic><tp:taxon-name><tp:taxon-name-part taxon-name-part-type="genus">Diaporthe</tp:taxon-name-part></tp:taxon-name></italic> species in south-western China, with description of eight new species.</article-title><source>MycoKeys</source><volume>77</volume>: <fpage>65</fpage>–<lpage>95</lpage>. <ext-link xlink:href="10.3897/mycokeys.77.59852" ext-link-type="doi" xlink:type="simple">https://doi.org/10.3897/mycokeys.77.59852</ext-link></mixed-citation></ref></ref-list></tp:taxon-treatment>
